# Supplementary material for: Dehydroevodiamine Alleviates Ulcerative Colitis by Inhibiting the PI3K/AKT/NF-κB Signaling Pathway via Targeting AKT1 and Regulating Gut Microbes and Serum Metabolism
Source: Molecules. 2024 Aug 26;29(17):4031. doi: 10.3390/molecules29174031 (PMC11397320; doi:10.3390/molecules29174031)
Supplement: Supplementary file 1 [file molecules-29-04031-s001.zip]

Archive with 1 entries (1 files):
- molecules-3134034-supplementary.pdf
